# Supplementary material for: Decreased Anti-Tumor Cytotoxic Immunity among Microsatellite-Stable Colon Cancers from African Americans
Source: PLoS One. 2016 Jun 16;11(6):e0156660. doi: 10.1371/journal.pone.0156660 (PMC4911070; doi:10.1371/journal.pone.0156660)
Supplement: S1 Appendix — (XLS) [file pone.0156660.s001.xls]

## Sheet: All Stains
												Intraepithelial CD57						Intratumoral CD57						Intraepithelial GzmB						Intratumoral GzmB						Intratumoral IL-17						Invasive Border GzmB
Tumor No	Study ID#	IE (Intraepithelial ) - 1ST COUNTER			IE (Intraepithelial ) - 2ND COUNTER			Aver CD8	Race	Gender	MSI Y/N
Picture #		1-1	1-2	1-3	2-1	2-2	2-3					1-1	1-2	1-3	2-1	2-2	2-3	1-1	1-2	1-3	2-1	2-2	2-3	1-1	1-2	1-3	2-1	2-2	2-3	1-1	1-2	1-3	2-1	2-2	2-3	1-1	1-2	1-3	2-1	2-2	2-3	1-1	1-2	1-3	2-1	2-2	2-3
NC-1	28490	104	106	98	111	106	94	103.167	B	F	N	4	5	11	4	5	12	29	27	28	30	25	26	2	8	3	1	8	4	27	27	14	30	28	15	380	357	174	412	355	163
NC-10	10252	139	174	172	134	174	158	158.5	B	F	N	8	16	6	8	16	6	36	34	16	40	34	17	1	5	3	1	4	3	1	5	4	1	4	4	36	38	28	39	38	33	24	21	22	25	23	22
NC-13	20383	28	12	11	28	13	11	17.1667	B	M	N	2	1	0	1	1	0	3	5	3	3	6	3	1	0	0	0	1	0	8	2	1	7	1	1	187	97	78	172	92	78	6	3	2	6	3	2
NC-14	1705	102	39	58	104	38	57	102	B	M	N	24	35	30	22	32	32	93	95	78	84	87	79	6	10	18	5	10	16	20	34	35	20	35	34	734	638	430	713	593	389	0	0	0	0	0	0
NC-16	19041	25	20	30	25	22	30	25.3333	B	F	N	0	1	0	0	0	1	39	40	25	37	38	23	2	0	0	2	0	0	20	8	19	19	8	18	349	209	140	351	209	126	14	8	6	14	8	6
NC-20	19019	10	8	19	10	9	19	12.5	W	M	N	4	0	0	5	0	0	21	19	24	23	18	23	0	0	1	0	0	1	0	1	1	0	1	1	128	100	71	116	109	64	52	19	12	56	18	12
NC-23	23749	1	5	12	1	4	11	5.66667	W	M	N	2	4	1	2	3	2	10	22	21	10	22	22	0	1	0	0	1	0	4	2	4	4	2	3	114	108	99	108	110	102
NC-25	2464	65	65	49	60	65	49	58.8333	B	M	N	37	19	3	39	20	2	71	48	21	71	48	21	18	4	3	17	5	3	28	11	12	27	12	13	622	103	245	582	103	240
NC-26	693	45	86	94	49	94	95	77.1667	B	F	N	1	5		2	4		25	25		24	27
NC-27	704	50	36	40	47	33	37	40.5	B	F	N	6	4	4	5	4	4	30	27	19	29	26	20	0	0	1	0	0	0	0	0	1	0	1	0	107	152	95	116	167	86
NC-29	4961	23	22	40	22	20	41	28	W	M	N	14	4	3	15	3	2	29	55	59	31	56	65	3	2	4	3	2	4	5	2	7	5	2	8	28	11	18	31	12	20	20	0	0	19	0	0
NC-31	12122	604	617	526	643	630	506	587.667	W	F	N	4	3	4	4	2	4	6	4	13	5	3	14	12	5	2	12	5	1	19	9	2	21	10	3	113	259	113	111	278	125
NC-33	25982	99	105	182	95	98	169	124.667	W	M	N	19	16	3	20	15	2	22	18	4	24	18	5	3	9	4	3	9	3	5	19	10	6	19	11	54	27	37	60	25	41	3	3	2	3	3	2
NC-41	17974	47	41	44	44	43	41	43.3333	B	F	N	1	23	6	1	25	6	70	76	83	74	70	85	29	36	33	28	38	33	29	44	33	28	40	30	407	285	256	399	307	261
NC-42	12100	4	1	2	4	0	2	2.16667	W	M	N	2	0	0	1	0	0	6	15	15	5	16	15	1	2	1	1	2	1	79	22	3	79	22	3	78	75	81	87	84	80	1	0	0	1	0	0
NC-44	8261	162	76	77	171	73	72	105.167	W	M	N	1	4	4	2	3	3	12	22	20	13	22	18	8	9	6	8	8	5	14	17	9	15	17	9	285	329	154	308	360	151	13	13	5	13	13	5
NC-47	1551	3	3	12	3	4	11	6	B	M	N	5	4	5	4	3	5	79	48	42	76	47	45	1	4	2	1	4	2	2	5	4	2	5	3	129	288	221	133	295	230
NC-49	1430	5	3	9	5	3	9	5.66667	W	M	N	0	2	2	0	1	2	17	14	12	16	13	11	0	0	0	0	0	0	3	0	0	3	0	0	248	98	93	251	105	92	0	0	0	0	0	0
NC-50	2442	100	133	84	91	126	77	101.833	B	F	N	3	3	5	3	4	5	8	14	16	9	15	16	7	2	10	7	2	9	23	2	15	21	2	15	189	302	105	204	279	116
NC-52	7293	18	12	21	19	13	21	17.3333	W	F	N	6	5	5	6	4	5	101	71	35	112	71	38	0	0	2	0	0	2	0	3	3	0	3	3	926	362	192	980	361	196
NC-57	1782	4	1	6	4	1	6	3.66667	W	M	N	0	2	2	0	3	2	36	33	15	37	30	16	0	2	2	0	2	2	6	6	2	5	6	2	665	593	356	701	651	345	0	0	1	1	0	0
NC-63	8448	430	390	440	474	381	425	423.333	W	F	N	111	135	117	114	123	108	121	136	168	126	135	162	35	20	38	35	20	38	101	86	105	99	87	106	352	179	370	384	191	394	101	86	93	112	87	93
NC-72	1485	16	8	4	17	8	4	9.5	W	M	N	3	3	1	2	3	1	28	32	9	26	31	9	2	1	0	2	2	0	4	2	0	4	1	0	177	196	118	190	179	121	32	21	18	29	21	19
NC-74	4972	25	32	21	23	34	20	25.8333	W	M	N	14	10	19	14	11	20	211	123	144	211	123	144	2	3	1	1	3	1	2	3	5	1	3	4	126	78	74	135	81	79
NC-76	6028	40	41	22	40	38	23	34	W	F	N	24	2	12	26	2	16	90	125	94	90	117	89	7	4	26	7	3	25	12	11	38	12	12	36	100	107	83	101	105	73	37	25	0	37	23	1
NC-77	24277	40	45	44	35	51	21	39.3333	W	M	N													2	0	1	2	0	1	4	3	3	4	3	4
NC-78	24277	145	150	120	141	140	114	135	W	M	N	3	12	10	3	11	10	50	55	42	50	57	45
NC-80	3696	58	49	65	62	51	67	58.6667	W	F	N	66	8	5	66	7	5	78	29	44	76	30	40	35	11	17	33	10	15	54	15	32	54	14	31	393	216	246	356	201	264	90	53	47	89	54	43
NC-83	12232	127	78	93	123	75	96	98.6667	W	M	N	7	3	8	8	3	8	30	22	20	29	24	19	10	19	6	9	20	6	13	24	12	14	26	13	60	113	85	54	120	86
NC-85	19008	72	68	41	75	70	38	60.6667	W	F	N	1	2	1	1	2	1	21	21	7	22	19	7	6	1	3	7	1	3	74	29	13	73	28	15	87	46	114	94	51	131
NC-86	19030	61	22	34	64	22	33	39.3333	B	M	N	2	16	4	2	14	4	80	85	64	79	83	64	0	1	1	0	1	1	2	4	3	2	5	3	598	604	548	635	586	503
NC-92	26136	98	115	129	102	107	125	112.667	B	M	N	2	5	4	2	3	4	32	32	68	34	35	62	3	6	13	2	7	12	16	20	26	18	22	28	132	73	115	115	85	102	14	12	2	14	13	3
NC-94	26015	11	16	20	12	17	22	16.3333	B	M	N	0	2	0	0	3	0	12	39	42	12	36	39	0	0	1	0	0	2	5	3	2	5	3	2	153	170	241	160	173	244	3	2	1	3	2	2
NC-95	836	17	3	22	18	4	22	14.3333	B	F	N	14	9	3	14	11	2	71	45	66	65	50	68	0	2	0	1	2	0	8	5	7	9	5	7	162	242	121	143	236	129
NC-99	23694	51	26	30	47	26	31	35.1667	B	M	N	0	1	0	0	1	0	28	31	17	31	31	18	0	2	2	0	2	2	2	15	8	2	15	7	68	97	238	72	107	203
NC-104	13233	27	17	26	30	16	28	24	W	F	N	72	39	27	79	43	28	89	76	48	92	70	51	13	0	3	14	0	3	32	28	7	32	29	8	126	181	154	146	188	134	46	41	33	50	42	35
NC-111	5027	82	132	76	80	132	74	96	W	F	N	10	10	6	9	10	5	41	56	19	42	54	19
NC-116	28622	8	7	6	8	7	6	7	W	M	N	2	1	0	1	1	0	10	38	15	9	36	15	0	2	0	0	1	0	20	5	10	18	6	10	49	83	103	44	78	100
NC-118	1562	4	8	1	4	8	1	4.33333	W	F	N	0	0	0	0	0	0	4	2	1	3	2	1	0	0	0	0	0	0	7	6	12	6	5	13	225	594	144	254	542	123	13	7	7	14	8	7
NC-119	10197	42	29	69	42	27	65	41	W	F	N	0	3	3	0	3	3	112	195	66	118	179	62	46	30	25	44	33	25	407	196	553	444	201	567	28	2	21	29	2	20	192	208	142	190	189	144
NC-125	27313	185	166	193	168	154	179	174.167	W	F	N	1	0	33	2	0	36	62	37	50	63	39	48	42	20	18	41	21	18	68	55	51	63	55	53	366	165	222	365	159	209
NC-139	24266	250	254	207	239	258	189	232.833	W	F	N	24	21	19	24	22	18	87	92	162	86	84	154	2	1	1	1	1	1	4	7	4	4	7	5	134	241	131	148	264	141
NC-147	7568	318	219	201	295	193	201	237.833	B	F	N	100	56	69	96	54	65	142	109	124	132	102	113	50	26	25	52	26	25	55	32	82	53	31	89	326	441	236	334	418	229
NC-148	7601	204	155	181	194	153	175	177	B	F	N	8	7	8	7	8	8	66	22	26	60	23	26	3	0	1	3	0	1	7	8	6	7	9	6	104	92	119	104	93	134	16	11	7	16	11	8
NC-151	12661	100	110	53	100	104	54	86.8333	W	F	N	0	2	3	0	2	3	15	13	16	16	14	17	1	0	0	1	0	0	5	4	3	5	5	3	224	164	159	195	167	175	4	3	3	4	3	3
NC-156	13211	6	3	2	5	4	2	3.66667	W	M	N	3	1	0	3	1	0	12	17	3	11	17	3	0	0	0	0	0	0	0	0	0	0	0	1	239	177	68	254	189	66	0	0	0	0	0	0
NC-157	7535	16	6	8	15	6	8	9.83333	B	F	N	0	0	0	0	0	0	5	1	5	6	1	5	2	0	0	1	0	0	6	3	0	5	2	0	202	91	36	229	78	35
NC-161	13871	13	5	5	14	5	5	7.83333	B	M	N	1	2	0	1	2	0	80	17	40	84	18	43	0	1	1	0	1	1	2	1	1	2	1	1	134	40	99	145	40	94	15	8	8	16	9	9
NC-167	8503	101	166	133	100	167	139	134.333	B	M	N	4	5	3	3	5	3	7	34	8	6	32	9	0	2	0	1	2	0	4	3	3	5	3	3	596	266	50	560	252	55	8	4	4	8	5	5
NC-179	13442	70	58	63	64	54	67	62.6667	W	M	N	9	0	0	9	0	0	87	27	22	80	27	21	2	1	0	2	1	0	7	5	6	6	6	5	8	70	9	8	74	8
NC-182	24376	77	106	90	84	98	90	90.8333	W	F	N													16	16	16	14	15	17	34	18	25	32	16	26							11	6	4	13	6	5
NC-186	15873	50	57	49	53	57	53	53.1667	B	M	N	4	1	2	4	0	2	331	100	142	313	104	131	17	8	20	16	8	20	24	16	40	24	15	38	66	107	28	64	106	28
NC-189	15994	88	166	161	89	159	155	136.333	W	M	N	0	0	0	1	0	0	1	9	8	1	9	9	34	21	12	36	21	12	42	31	24	41	32	27	308	450	78	288	455	79	48	40	25	44	44	25
NC-191	15939	11	2	10	11	2	11	7.83333	B	M	N	2	0	0	3	0	0	47	18	21	43	17	20	0	2	1	1	2	1	25	26	22	24	27	21	418	91	51	394	79	54	12	12	10	12	12	9
NC-194	15895	117	202	165	113	199	161	159.5	B	F	N	0	2	0	0	2	0	6	10	6	6	11	7	1	3	1	1	3	1	2	8	2	3	7	2	177	117	133	168	125	146	5	3	1	5	3	1
NC-197	15928	1	2	5	1	2	4	2.5	W	F	N	0	1	2	0	1	1	6	8	17	5	7	16
NC-198	15917	10	10	7	10	10	7	9	B	M	N	6	5	0	6	5	0	128	27	20	138	25	20	2	0	3	1	1	3	7	6	7	6	7	7	193	171	37	204	175	36
NC-208	12144	137	144	121	134	142	110	131.333	B	F	N	5	4	5	5	4	6	6	12	14	6	11	15
NC-213	17996	22	16	12	21	18	12	21	B	F	N	0	0	0	0	0	0	0	0	0	0	0	0	7	5	3	8	5	3	10	5	5	11	6	6	83	35	16	72	39	18	4	2	1	4	2	1
NC-216	5973	153	140	150	154	140	149	147.667	W	F	N	6	5	3	6	5	2	22	23	17	22	22	16	46	52	39	49	52	35	134	126	64	133	138	68	255	546	442	250	578	468	43	30	24	48	31	25
NC-221	19932	93	62	28	93	65	29	61.6667	B	M	N	1	2	6	1	1	7	48	64	37	53	60	35	0	1	0	0	1	0	11	15	6	11	14	6	251	70	68	251	64	73
NC-222	12254	244	200	120	222	183	123	182	B	F	N	4	3	2	4	2	2	19	23	5	20	23	6	19	24	28	19	23	28	33	33	51	36	31	49	25	31	29	28	36	24
NC-224	12243	0	0	0	0	0	0	0	B	M	N	1	0	0	1	0	0	1	4	9	1	3	10	0	0	0	0	0	0	0	0	0	0	0	0	94	91	33	94	91	38	1	1	1	1	1	1
NC-229	3773	99	49	48	92	47	46	63.5	W	M	N	1	7	28	1	7	29	82	65	59	83	72	65	28	14	21	27	13	20	49	37	39	48	38	40	136	90	158	142	96	178	38	18	19	41	20	19
NC-230	31471	66	51	55	71	53	56	58.6667	B	M	N	6	8	3	6	8	3	50	76	72	51	74	73	0	0	1	0	0	1	14	48	23	15	49	24	146	36	35	145	42	33
NC-233	3685	30	20	20	28	21	21	23.3333	B	M	N	110	0	0	115	0	0	135	45	40	145	48	43	1	0	0	1	0	0	1	0	0	1	0	0	6	9	11	5	8	10
NC-236	28732	21	13	20	20	12	19	17.5	B	F	N	3	2	2	4	2	3	11	18	19	11	18	19	0	0	0	1	0	0	1	1	0	2	2	1	65	56	105	64	64	109	2	2	2	2	2	2
NC-238	16533	50	36	155	48	34	151	79	W	F	N	8	10	2	9	9	2	72	58	32	72	58	30	9	9	4	9	8	3	13	13	12	13	14	11	165	989	291	163	1152	291
NC-240	16016	334	296	211	351	288	209	281.5	W	F	N	40	50	18	39	49	19	70	115	39	69	109	43	59	71	132	59	71	137	88	122	203	91	121	205	407	190	620	412	163	620
NC-244	6138	211	214	152	217	208	142	190.667	B	M	N	12	1	5	13	1	6	31	32	30	32	32	32	66	35	56	72	33	56	107	44	139	106	44	139	672	589	426	599	531	424	33	28	27	34	29	28
NC-251	10659	43	44	44	44	45	45	44.1667	B	F	N	3	7	0	3	7	0	75	172	97	67	169	93	18	10	7	16	9	7	41	28	24	40	29	25	190	120	236	205	106	234
NC-254	8591	87	73	58	91	79	62	75	B	M	N	0	41	38	0	41	38	115	114	98	106	122	110	0	0	0	0	0	0	3	2	2	3	2	1	44	90	167	40	93	145	2	2	1	2	2	1
NC-260	32131	7	6	8	7	6	8	7	B	M	N	0	0	0	0	0	0	16	11	6	17	12	6	0	0	0	0	0	0	0	0	0	0	0	0	105	81	196	106	86	216	0	0	0	0	0	0
NC-268	21153	87	26	101	84	27	101	71	W	F	N	115	0	0	115	0	0	151	45	41	145	48	43	17	8	28	16	8	29	28	35	47	26	32	44	170	164	130	167	168	129	11	11	3	11	10	3
NC-269	30756	48	57	36	44	56	37	52	B	F	N	1	0	1	1	0	1	32	10	21	30	10	20	4	7	0	4	6	0	20	15	5	18	14	6	143	154	48	150	136	42	10	10	6	10	10	6
NC-271	55	138	135	135	128	136	133	134.167	W	M	N	2	7	3	2	8	3	21	13	30	21	12	28	4	8	9	5	7	10	7	9	19	8	9	18	274	148	107	257	130	107	5	5	3	5	5	3
NC-273	30844	32	6	23	31	6	21	19.8333	W	F	N	1	1	5	2	2	6	40	25	22	40	26	22	1	5	9	1	5	9	56	96	107	56	96	107	182	355	125	176	344	126	44	54	26	48	54	27
NC-276	24321	67	30	24	68	32	23	40.6667	W	F	N	0	1	1	1	1	1	0	1	2	0	1	2	12	9	3	12	9	3	47	17	10	49	18	9	7	18	114	8	17	126
NC-278	30888	49	56	32	45	52	30	44	B	F	N	14	126	10	20	136	10	66	223	146	72	215	142	356	210	221	356	210	221	365	219	244	368	213	232	0	23	20	0	26	17	56	40	31	54	41	29
NC-280	30899	4	6	8	3	6	9	6	B	M	N	0	0	1	0	0	1	36	28	18	34	29	19	6	3	0	6	2	0	26	23	33	26	23	35	210	160	308	219	160	286	38	23	13	41	23	14
NC-283	2530	35	116	103	38	121	97	85	W	F	N	6	10	5	5	9	6	19	38	39	18	36	39	8	4	8	9	5	8	23	23	27	22	23	26	344	196	164	319	208	184	20	18	8	18	18	9
NC-284	5940	5	4	4	5	4	5	4.5	W	F	N	1	1	0	1	1	0	4	4	2	5	5	2	0	0	0	0	0	0	0	0	0	1	0	0	217	164	86	212	151	87	1	0	0	1	0	0
NC-286	7337	34	72	44	37	70	40	49.5	B	F	N	50	20	15	52	20	14	113	63	97	104	58	93	8	13	6	8	14	5	29	86	21	26	88	23	220	129	110	244	114	97
NC-290	4983	9	16	12	11	17	14	13.1667	W	M	N	2	1	0	2	1	0	22	17	14	24	18	13	5	1	1	5	1	1	9	5	11	8	4	11	378	165	123	373	158	118	5	1	1	5	1	1
NC-292	6017	292	245	235	311	248	251	263.667	W	M	N	4	0	0	4	0	0	40	18	1	41	20	1	3	5	5	4	4	6	8	12	11	7	12	12	173	133	27	162	114	26	1	0	0	1	0	0
NC-294	19976	5	3	1	5	3	1	3	W	F	N	1	0	0	1	0	0	128	75	26	121	71	25	0	0	1	0	0	1	12	3	2	13	3	2	148	172	97	159	185	100	45	36	27	48	37	26
NC-296	22605	4	4	5	5	4	6	4.66667	B	M	N	0	0	0	0	0	0	0	0	0	0	0	0	0	0	2	0	0	2	6	6	15	5	5	13	222	361	347	206	338	296	26	23	0	28	23	0
NC-298	36542	172	132	66	165	120	59	119	B	F	N	22	2	0	22	2	0	56	46	43	57	48	43	7	5	3	7	5	3	18	9	5	19	10	6	49	16	18	46	16	18
NC-300	38016	41	30	31	43	32	32	34.8333	W	M	N	2	2	3	1	3	2	18	13	17	18	12	17	2	12	1	3	11	1	12	23	7	13	22	8	462	481	221	464	431	218	2	2	1	2	2	1
NC-304	1639	11	13	21	10	13	21	14.8333	W	F	N	0	0	1	0	0	0	105	65	58	108	69	57	25	27	39	25	27	39	186	127	145	186	127	145	470	338	358	413	350	407	130	120	93	124	118	91
NC-306	32021	0	1	3	0	1	3	1.33333	B	F	N	2	3	5	3	3	6	43	15	20	46	16	20	1	4	4	1	4	4	7	35	6	6	36	6	92	48	70	79	42	64	2	0	0	2	0	0
NC-310	30800	78	63	46	75	59	50	61.8333	B	F	N													13	11	3	13	11	2	26	11	8	26	11	9							7	7	1	7	7	1
NC-312	35816	16	6	6	17	6	6	9.5	B	F	N	3	1	0	4	1	0	19	17	4	18	18	3	0	1	0	1	0	0	2	2	1	1	3	1	96	226	250	102	222	236	1	0	0	1	0	0
NC-315	32109	148	93	87	155	100	95	229	W	M	N	12	5	1	12	4	0	35	47	48	35	48	45	27	36	33	27	36	33	60	66	56	59	65	53	146	245	178	152	236	178	12	11	10	12	12	10
NC-318	11	6	14	4	5	15	4	9	W	M	N	3	1	5	3	2	4	149	111	136	145	113	126	0	2	0	0	2	0	5	5	2	4	5	2	116	76	21	119	76	21	18	12	2	18	12	2
NC-330	3806	350	309	144	320	296	134	258.833	W	F	N	7	6	8	6	7	8	21	19	23	20	21	23	48	83	53	52	86	52	70	139	157	77	143	161	143	104	244	138	94	262	79	54	44	77	57	47
NC-332	12727	15	18	7	14	17	8	14	W	M	N	2	6	3	2	5	3	77	86	62	78	88	62	6	13	14	6	14	13	26	27	26	26	25	25	66	16	152	70	16	177
NC-335	37587	40	53	44	37	58	48	46.6667	W	M	N	13	3	0	12	4	0	139	68	67	150	66	68	2	3	1	1	2	2	5	10	13	4	10	13	258	194	198	271	173	222	2	2	2	2	2	2
NC-338	23815	172	241	253	160	249	233	218	W	M	N	166	100	109	172	96	108	226	341	280	204	312	259	193	134	126	193	134	126	696	583	600	689	587	598	238	229	62	215	238	67
NC-339	30910	10	6	7	10	6	7	7.66667	W	M	N	6	6	9	6	6	9	53	36	33	49	36	36	3	2	5	3	2	5	19	37	20	21	34	22	79	133	229	69	114	209	215	82	75	230	88	70
NC-341	22	257	214	295	241	195	283	247.5	B	M	N	5	2	3	4	2	4	34	22	20	33	22	21	20	12	16	19	13	18	77	19	48	79	20	44	251	161	84	251	163	84	5	2	1	5	2	1
NC-344	1749	155	167	144	159	167	138	155	W	M	N	20	4	1	19	5	1	48	38	79	45	37	83	81	108	53	84	97	52	244	196	122	237	203	123	254	107	102	277	106	98	15	15	10	17	16	10
NC-347	23837	18	9	18	16	9	19	14.8333	W	F	N	0	1	2	0	1	3	11	19	26	11	21	26	0	1	0	0	1	0	2	5	5	2	5	4	71	169	65	71	169	65	0	0	0	1	0	0
NC-348	27346	10	11	28	10	10	26	15.8333	B	M	N	0	1	3	0	1	3	25	30	22	23	26	23	3	2	3	3	2	3	9	5	12	10	5	12	478	405	47	485	433	41
NC-352	35827	12	22	18	11	21	19	17.1667	B	M	N	3	5	10	3	5	11	12	15	15	12	16	16	0	5	0	0	5	0	2	5	2	2	5	2	14	12	76	14	12	76
NC-354	35772	70	19	70	74	18	63	52.3333	B	F	N	1	2	0	2	1	0	48	30	22	45	29	24	4	4	2	4	3	3	8	11	6	8	9	5	535	241	463	581	239	474	8	9	6	9	9	6
NC-356	35750	160	99	89	163	107	97	119.167	B	M	N	44	52	63	48	55	67	132	133	124	120	144	136	18	4	3	18	4	3	24	12	33	24	12	33	417	294	222	372	271	222	31	17	8	29	17	7
NC-358	35783	30	5	10	33	5	10	15.5	W	M	N	5	6	4	6	5	3	161	95	23	161	97	23	7	2	9	7	2	9	19	2	12	19	2	12	338	65	51	397	62	54	25	13	10	26	12	10
NC-363	39138	101	75	38	90	75	54	72.1667	B	M	N	0	3	3	0	3	3	85	139	83	85	133	83	26	3	9	29	3	9	82	24	61	83	23	63	180	82	81	173	80	82	17	3	3	15	3	3
NC-364	35640	122	113	125	120	111	119	118.333	W	M	N	21	10	13	19	9	12	28	23	18	26	21	18	45	45	29	45	43	30	88	126	44	93	123	48	113	171	125	115	184	140	60	51	54	64	50	58
NC-371	12210	14	6	2	14	6	2	8	W	F	N	3	5	2	3	6	2	26	18	32	24	17	33	3	2	3	2	2	2	16	14	5	15	15	5	35	13	183	35	17	182	25	18	13	24	17	13
NC-377	26081	59	51	74	59	56	69	61.3333	W	M	N	2	4	27	2	4	25	237	36	141	257	36	152	7	13	13	8	13	13	43	161	66	44	169	63	413	263	182	427	249	182	69	54	47	65	56	46
NC-382	35354	10	11	12	10	11	12	11	W	M	N	2	0	2	2	0	2	57	13	3	63	12	3	1	1	0	1	2	0	2	3	0	2	3	1	97	27	8	102	30	9	3	0	0	3	0	0
NC-384	36025	0	0	0	0	0	0	0	W	F	N	0	0	1	0	0	1	19	4	10	19	4	10	0	0	0	0	0	0	0	0	1	0	0	1	94	31	38	99	34	35	4	4	2	4	4	2
NC-392	24805	9	8	4	9	8	4	7	W	M	N	0	0	0	0	0	1	6	8	4	7	8	5	0	2	0	0	1	0	12	31	56	11	30	58	304	280	237	259	265	242	50	23	19	47	21	20
NC-396	24816	83	143	155	88	150	142	126.833	B	M	N	2	5	3	2	5	4	28	20	18	27	21	10	2	1	1	2	0	2	7	7	3	6	8	4	344	660	251	344	709	251	2	2	1	2	2	1
NC-399	4928	30	22	8	33	20	8	20.1667	B	M	N	5	7	7	5	7	8	54	41	44	54	40	42	0	0	1	0	0	1	8	0	2	8	1	2	27	40	145	32	38	151	1	0	0	1	0	0
NC-401	2486	68	54	69	62	53	69	62.5	W	F	N													0	1	2	0	1	2	2	3	37	2	3	38							2	2	1	2	2	1
NC-407	16555	139	188	137	143	196	141	157.333	B	F	N	5	3	4	4	3	5	14	25	19	15	25	20	99	78	96	99	77	102	118	165	173	106	161	175	282	468	261	305	489	280	34	20	17	32	19	18
NC-408	22671	213	331	263	216	335	278	272.667	W	M	N	44	31	10	46	32	11	78	55	17	79	57	18	0	1	5	1	2	5	24	4	27	25	4	25	387	507	245	343	469	247
NC-412	31559	53	76	56	54	71	51	60.1667	B	F	N	2	2	1	2	1	0	213	236	99	237	249	108	12	9	10	12	9	10	126	19	47	119	20	47	250	226	142	226	218	159	24	16	17	23	17	17
NC-414	12793	13	16	20	14	15	21	16.5	B	F	N	1	5	0	0	6	0	31	26	17	31	26	16	3	2	0	2	2	0	12	10	0	12	9	0	102	54	88	108	54	88	1	1	1	1	1	1
NC-416	35310	17	16	9	17	15	8	13.6667	W	F	N	4	16	3	4	15	3	41	30	32	42	31	33	0	0	0	0	0	0	0	4	3	0	4	3	173	122	126	192	142	131	25	18	16	25	17	15
NC-419	22616	106	105	113	101	113	111	108.167	W	F	N	7	2	6	6	2	5	7	10	8	6	10	7	6	3	2	7	4	2	8	21	2	7	19	3	389	290	313	376	295	307	7	8	6	8	7	6
NC-427	2541	41	55	47	40	56	50	48.1667	B	M	N													0	0	1	0	0	1	1	1	5	1	1	4							4	0	0	4	0	0
NC-428	13200	4	3	2	3	2	1	2.5	W	F	N	2	0	0	1	0	0	27	17	36	26	18	35	0	1	0	0	1	0	6	2	3	7	2	3	77	60	55	85	59	47	3	2	2	3	2	2
NC-431	8327	5	10	14	5	11	15	10	W	M	N	0	0	2	0	0	2	0	7	20	0	6	21	0	1	0	0	1	0	0	2	3	0	2	3	150	214	248	167	208	248
NC-434	21923	51	43	11	53	43	10	35.1667	W	M	N	9	11	16	11	10	16	136	77	128	139	76	122	17	4	4	17	4	3	30	21	9	30	19	8	62	25	35	63	26	36
NC-435	5082	37	32	31	38	29	29	32.6667	B	F	N	48	16	10	51	16	10	100	291	205	104	306	215	6	5	5	6	5	5	18	6	7	17	5	6	208	246	106	224	262	120	8	4	3	9	4	3
NC-437	8415	9	4	4	9	4	4	5.66667	W	M	N	2	3	4	2	4	4	160	14	24	170	13	25	0	4	1	0	4	1	44	32	16	41	33	16	362	411	110	358	451	127	89	32	33	90	33	35
NC-439	8283	91	71	105	94	76	111	91.3333	W	M	N	7	9	9	8	9	10	25	25	46	27	24	47	39	36	37	39	37	38	72	65	75	78	65	73	343	536	188	327	508	187	33	27	14	32	28	14
NC-443	25993	47	62	50	51	67	52	54.8333	B	F	N	3	0	0	2	0	0	86	63	40	86	67	36	0	2	2	0	1	2	3	7	13	3	6	14	223	92	241	224	84	265	12	11	10	12	11	11
NC-444	16566	11	16	9	11	16	9	12	W	M	N	0	1	0	0	1	0	14	21	7	14	21	6	0	1	0	0	1	0	10	6	4	10	6	4	281	204	193	253	179	180
NC-449	13354	94	93	55	88	93	57	80	B	F	N	3	8	7	2	9	7	131	50	98	167	45	98	3	1	0	3	1	0	15	10	17	15	11	16	122	96	80	113	113	82
NC-451	39798	139	117	89	148	109	85	114.5	B	F	N	14	22	30	15	24	30	21	42	45	22	39	41	1	3	4	1	4	4	4	4	9	3	5	8	93	79	103	91	76	93	10	4	3	9	4	4
NC-452	40414	23	48	13	26	54	15	29.8333	W	M	N	6	7	0	6	7	0	35	37	2	35	35	2	31	7	20	32	7	19	43	18	36	48	19	38	563	481	289	534	468	275	64	40	38	59	42	40
NC-455	1672	152	140	93	151	133	98	127.833	B	M	N	5	3	0	4	3	0	12	20	14	11	19	15	15	8	13	14	8	12	32	48	27	33	51	26	48	31	18	52	31	20	1	1	1	1	1	1
NC-464	16665	85	144	156	90	158	168	133.5	B	M	N	7	2	11	8	3	10	25	25	69	23	24	74	2	0	4	2	0	4	12	9	7	13	10	8	116	98	141	113	99	133	2	0	0	2	0	0
NC-466	16654	81	15	47	82	14	44	47.1667	W	M	N	16	9	7	15	10	8	150	135	162	150	148	178	3	8	5	3	8	5	23	18	11	22	18	10	186	699	266	182	622	259	1	0	0	1	0	0
NC-468	30811	10	11	21	10	11	23	14.3333	W	M	N	48	20	23	48	19	25	80	32	64	84	32	64	2	2	0	1	2	0	6	2	1	7	2	1	68	239	220	70	230	202	20	10	5	20	10	5
NC-470	30635	77	31	36	71	32	37	47.3333	B	M	N	7	3	0	6	3	0	125	97	140	137	107	151	7	2	9	7	2	10	39	4	21	36	5	20	8	14	26	7	14	29	2	2	1	2	2	1
NC-473	30833	41	40	23	44	40	22	35	B	F	N	74	67	4	74	67	4	83	93	6	86	86	6	2	2	1	1	3	1	2	3	4	3	3	3	147	109	80	162	113	68	1	1	0	1	1	0
NC-481	39127	16	12	7	15	12	6	11.3333	W	M	N	2	2	0	3	3	0	23	36	28	22	38	30	0	0	1	0	0	0	3	1	2	3	2	3	279	80	195	279	70	228
NC-483	10714	8	10	10	8	10	10	9.33333	B	F	N	0	3	0	0	3	0	3	6	5	3	6	5	1	1	3	1	2	3	8	10	6	7	11	6	549	289	143	539	318	144	24	19	9	22	18	9
NC-488	3718	25	82	78	25	80	71	60.1667	W	F	N	3	2	14	4	2	15	363	389	69	370	389	73	1	0	0	1	0	1	25	4	2	24	3	2	55	75	70	51	78	70	5	4	1	5	4	1
NC-490	10703	54	69	80	51	74	79	67.8333	B	F	N	0	5	1	1	4	1	11	21	18	12	21	18	4	31	2	4	29	1	22	87	23	20	88	22	350	317	170	373	325	156
NC-492	13926	403	332	391	393	321	390	371.667	B	F	N	163	125	130	169	120	138	295	201	201	317	222	219	6	29	23	6	27	23	17	55	62	17	51	59	199	241	273	195	223	273	24	17	7	25	18	8
NC-497	21219	80	88	100	81	92	94	89.1667	B	M	N	101	119	81	95	113	80	380	319	215	345	310	219	66	74	80	66	69	78	252	357	308	227	336	282	426	303	210	447	313	200	240	275	207	244	269	212
NC-502	42317	110	53	108	121	57	107	92.6667	B	M	N	10	8	13	9	9	14	19	24	51	18	24	49	49	64	104	54	65	99	116	259	256	115	254	261	636	491	210	636	429	221	192	145	41	207	146	38
NC-505	41635	22	13	12	24	14	12	16.1667	W	M	N	2	17	3	3	17	3	96	88	50	105	85	54	9	1	10	8	1	10	19	1	10	17	1	11	384	260	165	410	248	147	51	42	39	54	41	41
NC-509	27368	65	44	11	70	48	12	41.6667	W	M	N	6	8	14	6	7	14	66	42	32	65	40	30	4	8	18	4	9	18	32	11	19	33	12	19	22	34	25	23	33	28	8	5	1	8	5	1
NC-513	40139	124	111	115	116	102	106	112.333	W	M	N	7	3	3	6	2	2	9	3	6	8	2	5	106	37	115	100	34	111	119	121	221	123	111	212	101	146	15	88	136	16
NC-515	39842	48	39	37	45	37	38	40.6667	W	M	N	2	1	0	3	1	0	42	4	21	39	4	22	12	17	23	12	17	21	37	21	60	37	22	60	770	155	23	867	167	23	45	17	19	48	16	17
NC-529	40392	121	109	113	110	102	118	112.167	B	F	N	9	6	11	8	6	11	12	30	18	11	29	18	1	1	0	2	0	1	2	3	4	3	4	3	34	176	199	36	194	213	1	0	0	1	0	0
NC-530	39666	86	58	44	92	60	45	64.1667	B	F	N	0	0	0	1	1	0	47	18	2	50	20	3	5	0	3	5	0	3	9	1	4	9	0	3	500	188	375	450	162	360
NC-538	40931	153	131	107	158	129	112	131.667	B	F	N	7	5	3	8	5	3	16	20	7	17	20	6	12	3	11	11	3	11	15	15	21	16	15	21	256	78	254	273	90	262	7	6	2	7	6	2
NC-547	41228	0	2	2	1	2	2	1.5	W	F	N	0	1	1	0	1	1	30	23	17	32	24	18	0	0	0	0	0	0	4	1	3	4	1	3							3	2	0	3	2	0
NC-552	39820	168	100	102	167	97	94	121.333	B	F	N													1	3	3	1	4	4	4	9	14	4	10	15							0	0	0	0	0	0
NC-553	38060	51	108	67	53	113	72	77.3333	W	M	N	3	6	2	3	6	2	76	38	27	85	36	30	6	17	43	6	17	42	18	25	73	18	25	72	50	35	17	46	31	18	17	14	8	17	14	9
NC-556	39589	44	44	24	46	40	26	37.3333	B	M	N																									73	36	80	84	36	71
NC-557	41261	89	81	47	92	82	51	73.6667	B	F	N													25	9	12	26	10	11	65	93	26	65	100	26
NC-566	39611	56	58	26	54	55	28	46.1667	B	M	N	6	3	0	7	3	0	86	59	36	85	58	34	15	11	11	14	11	12	15	15	20	15	15	21	211	290	147	201	290	157	7	7	6	7	7	7
NC-568	39963	98	107	133	96	109	136	113.167	B	F	N	9	7	2	10	6	2	37	25	3	35	23	3	23	14	10	21	14	10	38	40	19	38	38	20	145	130	138	136	111	117
NC-576	2398	126	106	63	125	102	65	97.8333	W	F	N	5	4	6	5	5	7	53	30	33	51	28	32	4	11	4	3	11	4	15	36	22	15	36	22	5	19	199	6	21	176	41	31	31	42	34	34
NC-586	32054	38	16	19	35	17	20	24.1667	W	F	N													10	29	40	10	29	40	21	33	47	21	33	47							32	22	9	35	22	9
NC-588	40293	67	64	54	62	62	52	60.1667	W	F	N	1	5	4	1	5	3	3	14	23	4	14	22	5	7	5	5	7	6	47	35	38	46	35	39	111	115	223	107	105	253
NC-601	39710	3	5	9	3	4	9	5.5	W	F	N	3	0	6	3	0	6	14	20	48	13	21	46	0	0	0	0	0	0	0	1	5	0	1	4	355	146	113	312	149	106	16	4	3	16	4	3
NC-606	40073	199	209	144	190	206	148	182.667	W	M	N	19	13	10	19	13	10	45	70	29	45	66	30	31	34	49	31	38	49	59	55	118	55	51	119	0	0	0	0	0	0
NC-609	39435	37	20	17	38	20	17	24.8333	B	M	N	3	1	0	3	1	0	9	28	33	9	30	35	1	1	1	1	1	1	5	5	1	6	6	1	13	51	24	13	56	28	28	21	17	30	22	17
NC-614	748	92	58	41	98	58	42	64.8333	W	M	N	0	0	2	0	0	2	40	106	54	40	106	55	6	15	4	5	15	4	18	32	34	19	32	36	9	19	69	8	17	73
NC-619	39622	27	13	18	26	12	18	19	B	F	N	3	3	6	2	2	7	8	14	60	7	14	57	5	1	0	5	1	0	7	1	1	7	1	1	85	68	27	96	74	27	0	0	0	0	0	0
NC-627	38038	24	22	61	23	23	57	35	W	F	N	5	7	6	6	8	7	69	120	74	68	113	78	8	12	5	8	11	5	108	65	68	116	63	68	15	51	3	17	48	3	21	11	5	23	10	5
NC-631	28512	7	6	7	8	5	7	6.66667	W	M	N	4	3	6	3	2	5	53	46	50	50	44	45	0	0	0	0	0	0	4	1	5	4	1	5	81	69	24	74	67	21	16	12	8	15	12	8
NC-632	39545	0	3	0	0	3	0	1	B	F	N	6	2	2	6	2	2	13	6	13	14	6	13	1	0	0	1	0	0	1	1	4	1	1	3	5	168	10	6	180	9
NC-635	5995	23	119	77	24	111	71	70.8333	B	F	N	2	11	24	2	11	26	20	63	157	23	61	160	22	5	5	24	5	6	39	11	17	38	12	17	3	2	1	3	2	1	11	2	1	11	2	1
NC-641	40909	62	64	131	58	63	127	84.1667	W	M	N	38	13	7	40	14	7	210	252	120	196	230	112	3	4	4	2	3	4	25	8	4	27	8	5	216	82	47	185	81	43	52	18	5	51	17	5
NC-646	41701	108	78	69	119	82	72	88	B	F	N	1	1	4	1	1	4	16	7	21	17	7	22	3	19	17	3	18	17	13	32	29	13	30	27	67	60	72	64	63	65	1	0	0	1	1	0
NC-649	42669	10	8	9	9	9	10	9.16667	B	F	N	3	1	1	2	1	1	14	5	16	13	4	15	0	0	0	1	0	0	3	0	1	3	0	1	126	143	107	126	158	108	26	20	18	27	20	18
NC-653	35321	237	165	100	237	160	100	166.5	B	F	N	7	9	8	7	8	8	9	28	12	8	26	13	0	7	5	0	7	5	16	11	14	16	11	14	112	49	70	97	49	82	10	9	8	10	10	8
NC-656	42768	10	8	0	11	8	0	6.16667	B	F	N	3	8	1	2	8	1	14	25	29	14	25	28	0	7	0	0	7	1	17	7	1	17	7	0	0	22	0	0	25	0
NC-661	35948	4	12	13	5	12	14	10	W	F	N	5	1	3	6	0	2	31	9	18	28	9	18	1	1	0	0	0	0	20	21	7	18	19	7	324	125	102	372	143	91	21	11	0	20	11	0
NC-662	39897	75	62	104	75	62	104	80.3333	W	M	N	61	77	106	63	77	98	135	194	170	126	200	154	12	44	61	12	44	61	24	67	110	24	67	110	686	314	436	729	341	414
NC-665	43252	117	73	114	125	78	117	104	B	F	N	11	24	7	12	25	8	32	50	23	31	45	21	31	2	9	31	3	10	48	17	26	46	19	29	117	65	27	102	62	29	3	2	2	3	2	2
NC-672	36014	73	45	48	76	46	52	56.6667	W	F	N													4	2	0	4	3	1	20	7	5	18	8	6							3	2	1	3	2	1
NC-673	35519	45	62	41	43	58	37	47.6667	W	F	N	14	0	9	14	1	10	181	36	132	162	35	136	12	19	21	13	18	21	66	33	40	61	34	36	143	71	95	133	78	88
NC-674	39864	93	48	27	92	46	26	55.3333	B	M	N	17	30	20	18	33	20	422	152	204	453	140	201	15	7	6	14	6	6	119	179	48	117	179	47	223	238	53	256	260	56
NC-676	32076	100	112	108	100	110	112	107	B	M	N	3	2	1	2	2	1	13	28	19	13	29	20
NC-692	42933	155	118	61	166	122	56	113	W	M	N	0	2	3	0	2	4	43	28	23	40	28	25	3	1	7	3	1	6	3	1	12	4	2	12	89	108	34	97	96	36	4	3	1	3	3	1
NC-695	42119	62	108	35	68	107	36	69.3333	B	M	N	12	9	10	12	10	11	84	55	60	78	57	62	0	1	4	1	2	4	1	16	15	2	15	16	101	107	158	106	105	149	0	0	0	0	0	0
NC-699	10285	23	26	11	25	25	12	20.3333	W	F	N	14	30	10	13	33	10	89	135	140	86	126	134	3	5	9	4	6	9	16	10	17	15	10	17	436	525	592	403	600	614	13	7	7	13	7	7
NC-712	44000	16	11	5	15	12	5	10.6667	B	F	N	2	0	0	2	0	0	7	0	0	8	0	0	8	2	2	7	1	2	22	15	34	20	14	34	252	197	340	229	195	354	5	0	0	5	0	0
NC-714	12694	10	15	12	10	15	11	12.1667	W	F	N	4	0	1	4	0	1	20	23	20	18	21	19	4	2	0	4	2	0	14	7	14	14	7	14							13	4	4	13	4	4
NC-716	37620	88	62	66	86	65	65	72	W	M	N	2	1	9	2	1	9	67	12	27	65	12	31	0	3	8	0	2	8	22	5	9	24	5	9	28	9	12	31	9	14
NC-726	41173	18	24	3	16	24	3	14.6667	W	F	N	0	0	0	0	0	0	0	0	0	1	0	0	2	1	0	3	1	0	21	3	7	21	4	7	483	306	162	434	268	162
NC-738	42295	132	62	95	131	57	93	95	W	M	N	6	0	2	6	0	3	62	22	34	66	22	36	99	121	23	99	121	23	137	151	152	132	152	151	195	393	95	211	360	84	77	0	0	80	0	0
NC-742	41602	125	159	85	118	154	90	121.833	W	M	N	78	11	12	77	10	11	136	33	73	124	32	75	11	10	17	10	10	17	39	31	47	42	28	47	140	105	97	142	108	89	29	25	21	31	27	23
NC-744	21912	9	4	11	8	4	12	8	B	F	N	6	1	5	7	1	4	8	8	9	9	9	8	0	0	0	0	0	1	1	9	0	1	10	1	71	38	8	65	34	7	0	0	0	0	0	0
NC-745	24222	70	93	45	72	102	44	71	W	M	N	6	16	12	5	16	12	200	246	122	193	237	128	0	1	2	0	1	2	2	6	11	3	7	11	80	107	114	77	96	110	40	33	21	43	32	21
NC-748	41822	5	6	2	5	7	2	4.5	W	M	N	8	1	1	9	1	1	27	39	47	30	36	47	5	0	1	4	0	1	17	5	4	18	5	3	858	457	39	893	470	37
NC-750	42966	29	21	44	28	23	44	31.5	B	M	N	11	2	4	10	2	4	72	50	15	75	49	14	1	1	0	1	1	1	2	3	1	2	3	2	207	303	381	182	303	381	0	0	0	0	0	0
NC-752	42515	25	45	28	27	49	29	33.8333	B	M	N	12	4	6	12	4	5	79	130	113	75	119	116	1	0	9	1	0	8	1	0	9	1	0	8	232	232	174	242	216	196	0	0	0	0	0	0
NC-754	43340	17	11	17	18	12	18	15.5	B	M	N	6	2	3	6	2	3	24	30	52	22	34	54	2	3	2	2	3	2	6	9	3	6	9	3	313	1	0	309	1	0	2	2	2	2	2	2
NC-764	40810	47	47	32	50	45	30	41.8333	W	M	N	19	22	25	18	24	25	210	224	153	211	242	154	1	1	1	1	0	2	3	6	1	3	6	2	407	460	332	423	444	284	0	0	0	0	0	0
NC-770	42064	19	6	8	18	7	7	10.8333	B	M	N	7	1	1	8	1	1	19	5	5	18	6	5	0	1	0	0	0	1	12	7	19	12	7	18	12	19	31	11	20	32
NC-773	42801	170	151	184	161	145	197	168	W	F	N	12	11	18	11	10	17	22	39	34	20	36	31	4	21	13	5	20	12	42	38	11	41	38	10	123	138	511	143	145	529	8	7	5	8	7	5
NC-776	43219	75	92	58	69	90	58	73.6667	B	M	N	34	21	20	38	21	20	127	171	205	124	183	215	6	8	6	5	8	7	10	8	8	9	8	8	301	395	456	303	439	422
NC-777	42251	75	47	80	82	44	83	68.5	W	F	N	66	29	13	66	26	13	244	374	443	236	388	482	19	13	18	19	13	18	91	63	61	91	63	61	309	213	164	312	192	161	32	35	32	33	32	30
NC-780	42691	6	5	8	5	4	7	5.83333	W	M	N	0	2	0	0	1	0	1	4	0	1	4	0	0	0	2	0	0	2	2	2	4	2	2	5	51	81	13	51	78	12	0	0	0	0	0	0
NC-785	42878	27	21	17	28	19	17	11	W	F	N	1	0	0	2	0	0	101	163	108	95	154	107	16	13	5	15	13	4	26	17	30	28	17	30	108	80	23	105	87	23	98	39	35	97	42	38
NC-787	43538	29	35	18	28	32	19	26.8333	W	M	N	3	4	3	4	3	4	5	13	8	6	12	10	1	2	1	1	1	1	8	11	29	9	12	31	113	178	44	115	165	50	4	3	2	4	3	2
NC-799	39171	250	219	236	235	225	229	232.333	B	F	N	1	3	3	2	3	3	12	9	18	12	9	19	10	9	1	11	9	1	47	34	2	46	34	3	579	500	370	641	426	315	22	20	14	21	21	14
NC-805	36509	139	111	69	126	109	74	104.667	B	F	N	15	5	3	14	5	2	44	25	32	40	24	31	44	65	62	44	65	62	82	114	194	82	114	194	323	300	182	291	295	203	45	34	31	43	34	31
NC-807	15961	55	32	33	55	34	30	39.8333	W	M	N	8	0	10	7	0	9	162	226	175	173	228	165	29	23	31	28	23	30	70	79	93	69	81	95	193	212	209	217	212	223	90	72	49	87	74	49
NC-820	30723	0	0	0	0	0	0	0	B	M	N	1	3	5	2	3	6	107	86	179	111	98	167	5	0	1	5	1	1	34	9	55	34	10	55	410	520	189	382	485	222
NC-822	43758	3	12	18	2	13	19	11.1667	B	F	N	1	4	1	1	3	0	82	117	65	89	104	65	0	0	0	0	0	0	2	0	0	2	0	0	757	715	431	827	749	461	1	1	0	1	1	0
NC-824	43769	83	106	106	81	97	107	96.6667	B	F	N	0	4	12	0	3	12	8	28	52	7	26	47	18	21	16	16	19	16	55	55	54	51	58	57	448	197	420	453	207	445	39	37	13	41	35	12
NC-830	43197	45	45	47	42	45	47	45.1667	W	F	N	2	3	4	2	3	5	65	100	123	70	94	113	2	2	0	2	2	0	18	20	5	18	20	5	247	116	97	225	118	119
NC-834	9636	93	93	78	95	95	80	89	W	F	N	8	5	15	7	5	16	57	109	71	59	116	73	20	25	20	18	24	20	34	71	54	32	65	53	387	271	257	363	258	259	25	13	14	23	14	13
NC-840	43120	75	52	35	82	57	37	56.3333	B	M	N	2	1	1	2	2	0	30	19	13	32	19	14	3	3	2	3	3	2	46	10	9	42	10	8	271	250	82	301	254	81	33	5	2	36	5	2
NC-842	15070	6	6	7	7	6	8	6.66667	B	M	N	3	1	1	2	1	1	21	37	14	20	34	15	0	0	0	0	0	0	0	0	0	0	0	0	348	130	181	305	109	174	0	0	0	0	0	0
NC-844	43505	7	6	6	7	6	5	6.16667	B	M	N	0	4	4	0	4	5	15	21	16	16	20	16	4	1	0	4	1	0	8	2	3	8	3	3	608	340	316	608	338	306	14	5	3	14	5	3
NC-852	41008	135	81	117	124	74	118	108.167	W	M	N	6	3	1	5	3	2	14	17	6	13	18	5	5	2	0	5	2	0	6	12	2	6	13	2	279	152	177	284	160	171	0	0	0	0	0	0
NC-856	27335	3	3	2	2	4	1	2.5	W	F	N	0	0	0	0	0	0	3	2	2	2	2	2	0	0	0	0	0	0	0	1	0	0	1	0	79	68	23	80	63	23
NC-858	37642	5	14	7	4	15	8	8.83333	W	F	N	2	2	4	2	2	5	5	4	8	6	4	7	10	6	1	10	7	0	24	31	1	24	33	2	222	113	49	232	132	56	17	16	11	19	17	12
NC-862	21934	99	60	141	106	56	140	100.333	W	F	N	2	11	2	3	11	1	22	35	38	24	33	40	15	5	7	14	5	6	60	46	54	57	44	55	106	120	90	119	114	96	32	32	21	32	33	22
NC-871	41932	69	52	51	72	50	49	57.1667	B	F	N													13	9	33	13	8	33	37	10	40	34	10	40							21	13	5	20	14	5
NC-873	42141	82	53	50	78	51	48	60.3333	W	M	N	2	1	0	2	1	0	96	45	9	103	42	10	4	1	3	4	1	3	5	1	3	5	1	4	448	203	85	384	230	92	0	0	0	0	0	0
NC-875	43021	15	10	23	15	9	25	16.1667	W	F	N	1	0	1	1	0	1	46	12	73	48	10	70	1	3	1	1	3	1	12	6	1	13	6	1	385	347	236	365	316	246	12	5	1	13	5	1
NC-880	37961	101	165	92	100	166	91	119.167	W	M	N	232	124	148	239	110	136	253	153	171	269	143	161	47	275	149	45	273	137	49	350	149	49	369	137	149	53	48	164	55	44	8	9	5	8	9	5
NC-885	43307	62	96	86	63	96	86	81.5	B	M	N	30	45	33	30	41	33	167	149	118	175	159	124	3	3	1	3	3	1	13	5	7	13	5	7	398	364	332	392	395	357	0	0	0	0	0	0
NC-898	41888	36	20	42	34	21	43	32.6667	B	M	N													21	6	1	19	6	1	24	18	12	25	20	13							11	4	6	11	4	6
NC-901	42174	52	43	28	48	42	29	40.3333	W	M	N													10	29	6	10	28	6	102	412	176	93	412	176							58	62	49	62	63	53
NC-903	40645	85	73	102	78	68	95	83.5	W	F	N													10	10	8	10	10	8	11	10	9	11	10	8
NC-904	40711	56	93	51	51	93	52	66	W	F	N	41	28	49	38	29	52	47	53	84	45	57	89	20	14	55	19	14	55	25	33	57	26	31	57	40	8	11	42	9	12	36	13	14	38	12	13
NC-907	21197	14	19	9	13	20	8	13.8333	W	F	N	0	0	0	0	0	0	9	9	27	8	8	29	1	0	2	1	0	2	6	20	15	7	19	15	107	60	40	125	62	43	72	64	35	72	67	32
NC-911	8943	37	25	35	35	24	34	31.6667	W	M	N	7	2	3	7	1	3	35	59	33	36	65	33	7	15	18	7	15	18	14	53	24	14	52	26	138	100	109	127	98	99	16	15	14	16	16	15
NC-915	6193	1	3	2	1	3	2	2	W	M	N	0	1	3	0	1	3	11	14	24	10	13	26	0	0	0	0	0	0	0	0	0	0	1	1	105	91	85	95	95	85
NC-918	39215	9	28	18	9	26	17	17.8333	W	M	N	6	5	12	6	5	13	27	17	70	25	18	75	2	7	2	2	7	2	27	31	18	30	31	18	367	378	237	355	389	246	74	32	41	74	32	37
NC-920	39325	11	4	5	12	4	5	6.83333	B	F	N	1	0	1	1	0	1	7	5	11	8	4	10	0	0	3	0	0	3	3	6	12	3	7	12
NC-925	5951	50	72	71	53	72	66	64	B	F	N	0	2	0	0	1	0	67	64	25	62	66	26	5	3	5	6	3	5	18	2	11	17	2	12	234	169	143	209	141	145	7	4	2	7	4	2
NC-928	43659	90	53	25	90	57	26	56.8333	B	F	N	5	13	7	5	13	7	59	44	35	62	44	38	2	1	1	1	1	1	26	16	8	28	15	7	636	548	301	627	521	331	34	26	24	31	26	23
NC-930	43802	9	15	12	10	16	11	12.1667	B	F	N	4	1	3	4	1	3	36	39	37	37	42	39	5	0	0	5	1	0	13	10	10	14	10	10	320	270	142	295	246	145	10	8	8	11	9	8
NC-938	36058	85	91	71	84	91	71	82.1667	B	F	N	11	14	26	12	14	26	49	127	81	50	129	83	32	7	64	32	7	64	152	86	67	158	86	87	243	214	149	215	202	154	115	72	49	119	74	50
NC-940	35365	20	6	5	19	7	4	10.1667	B	M	N	1	3	0	1	3	0	16	18	1	15	17	2	6	2	3	6	2	3	15	4	5	15	4	5	105	85	62	103	86	64	71	50	7	71	52	6
NC-942	40260	40	28	54	39	30	55	41	W	M	N	0	5	4	0	4	5	99	75	110	95	77	114	4	12	4	4	12	4	26	20	64	26	20	64	113	105	82	117	113	81	8	1	1	8	1	1
NC-948	41877	10	5	2	11	4	2	5.66667	B	M	N	4	5	3	3	5	2	19	11	16	19	12	17	1	2	2	2	1	2	25	15	11	23	15	12	98	111	95	96	115	101
NC-956	17952	162	139	193	165	141	204	167.333	W	M	N	154	155	107	149	158	98	279	318	354	286	309	232	38	42	72	38	42	72	50	61	108	50	61	116	228	98	117	203	89	105
NC-963	39765	98	77	73	98	78	76	83.3333	W	F	N	7	3	13	8	2	11	25	36	62	27	35	65	1	3	0	1	3	0	5	11	27	5	10	27	169	247	340	145	246	302	8	6	5	7	6	5
NC-966	20713	189	117	164	189	126	169	159	W	F	N	0	4	0	0	3	0	47	31	21	46	32	21
NC-968	19921	201	215	232	200	214	238	216.667	W	F	N	205	83	162	205	89	157	424	344	339	406	329	332	24	19	6	26	17	6	36	26	16	33	25	17	201	260	200	191	234	205
NC-977	10692	106	154	78	96	156	78	111.333	B	M	N	2	1	2	2	1	2	27	24	37	29	25	37	3	10	5	3	9	5	7	14	24	7	15	23							0	0	0	0	0	0
NC-987	30657	35	12	17	37	11	16	21.3333	W	F	N	1	1	2	2	0	2	30	40	30	29	40	28	1	7	3	2	7	3	39	54	48	36	52	48	208	178	178	196	178	207	19	19	10	20	19	10
NC-989	30668	19	17	17	19	17	18	17.8333	B	F	N	2	3	5	3	2	5	17	38	53	18	35	54	sample disentegrating
NC-999	39787	8	3	15	9	3	16	9	B	M	N	6	8	11	7	8	12	32	24	28	31	23	30	3	2	6	3	2	6	5	3	13	5	4	13	206	146	202	242	135	217	25	20	18	23	21	18
NC-1005	39248	95	68	138	100	62	131	99	B	F	N	0	3	2	0	3	2	12	17	21	13	17	19	0	0	0	0	0	0	1	0	0	1	0	0	188	180	194	210	201	174	2	1	1	2	1	1
NC-1010	2519	54	48	52	53	49	55	51.8333	B	F	N	29	23	70	26	23	70	67	56	159	70	57	142	3	0	2	4	0	2	4	0	10	4	1	10	75	83	44	80	91	47	0	0	0	0	0	0
NC-1013	40986	206	88	78	198	81	84	122.5	B	F	N	13	17	3	13	16	3	38	35	71	38	34	69
NC-1015	41030	2	8	9	3	7	10	6.5	B	F	N	3	2	3	3	2	3	33	33	16	34	31	15	1	1	5	1	1	6	9	2	9	9	2	9	76	115	108	79	112	121
NC-1025	41382	3	3	0	3	3	0	2	B	F	N	0	2	1	0	2	1	17	5	8	17	5	8	0	1	0	0	1	0	3	7	2	3	7	2	295	268	33	281	275	33	14	9	8	13	9	9
NC-1029	24871	127	82	78	123	90	83	97.1667	W	M	N	27	21	23	26	20	22	154	134	191	161	136	191	38	95	27	40	102	24	48	121	85	49	126	77	32	56	104	33	60	119
